# Supplementary material for: Evolution of Phospholipase A2 in Bees and Flies
Source: Ecol Evol. 2025 Oct 19;15(10):e72385. doi: 10.1002/ece3.72385 (PMC12535799; doi:10.1002/ece3.72385)
Supplement: Supplementary file 3 — Text S1: All the intact PLA2 gene sequences used in this study. [file ECE3-15-e72385-s003.txt]

All the intact PLA2 gene sequences used in this study. 
>Apis mellifera
ATGCAAGTCGTTCTCGGATCCTTGTTCCTTCTCCTCCTCTCTACCTCTCACGGATGGCAAATCAGGGATAGGATCGGGGATAACGAGTTGGAGGAACGGATAATATATCCAGGAACGTTATGGTGCGGGCATGGTAACAAGTCGTCCGGCCCGAACGAGCTAGGTCGGTTCAAGCACACGGATGCATGCTGTCGAACCCACGACATGTGCCCGGACGTGATGTCAGCTGGTGAATCGAAGCACGGCCTGACCAACACGGCCTCCCACACCAGGTTGTCGTGCGACTGCGACGACAAGTTCTATGATTGTCTTAAAAATTCGGCGGACACGATTAGCTCGTATTTCGTAGGGAAGATGTACTTCAATCTGATAGACACGAAGTGTTACAAACTGGAGCATCCTGTCACCGGGTGCGGTGAGAGAACCGAGGGTCGTTGTCTTCACTACACCGTGGACAAAAGCAAACCGAAAGTGTACCAATGGTTCGATCTTCGCAAGTATTGA
>Bombus ignitus
ATGCGGACTCTGGAGTTGTGCGTTTTCACTTTCTGGCTTTGCCTGCACGTCTCTGTCCACGCATTTCAGCATATTCCGTACAGAGACGCCTATCCATTTGCCGACAGTGATATGGTAGAAGTATCGGACAGGATAATATTCCCAGGAACATTATGGTGCGGAAACGGTAACATAGCAAATGAAACGAACCAATTAGGGTCATGGAAGGAAACGGACGCATGTTGCCGAACTCACGATATGTGTCCCGACCTAATCGAGGCTCACGGCTCTAAACACGGACTAACTAATTCCGCTGATTATACGAGGTTAAGCTGCGAGTGTGACGAAGAGTTCCGCCATTGTCTTCACAATTCGGGGGACACCGTTAGTGCCGCGCTTGTAGGAAGAACTTATTTCACCGTCTTAAGAACGCAATGCTTCCGATTGGATTATCCTATCGTGAAATGCAAAGTCAAATCCACCATCTTAAGACGTTGCAAGGAGTACGAGTTCGATACAACTGCCCCGAAGAAGTACCAGTGGTTCGACGTACTTCAGTACTAA
>Bombus hypocrita
ATGCGGACTCTGGAGTTGTGCGTTTTCACTTTCTGGCTTTGCCTGCACGTCTCTGTCCACGCATTTCAGCATATTCCGTACAGAGACGCCTATCCATTTGCCGACAGTGATATGGTAGAAGTATCGGACAGGATAATATTCCCAGGAACATTATGGTGCGGAAACGGTAACATAGCAAATGGAACGAACCAATTAGGGTCATGGAAGGAAACGGACGCATGTTGCCGAACTCACGATATGTGTCCCGACCTAATCGAGGCGCACGGCTCTAAACACGGACTAACTAATTCCGCTGATTATACCAGGTTAAGCTGCGAGTGTGACGAAGAGTTTCGCCGTTGTCTTCACAATTCGGGGGACACCGTTAGTGCCGGGCTTGTAGGAAGAACTTATTTCACCATGTTAAGAACGCAATGCTTCCGATTGGATTATCCTATCGTGAAATGCAAAGTCAAATCCACCATCTTAAGACGTTGCAAGGAGTACGAGTTCGATACAACTGCCCCGAAGAAGTACCAGTGGTTCGACGTACTTCAGTACTAA
>Drosophila melanogaster
ATGTGGCTGCTGCGCGAAGCGTTCTTTTTTGGGCTACTGGCCATGGCTTGGGCCTTCGGCGACGAGGCTATCTTTGAGGACGAGGACATCTACAACCAGGCACTGCCACCAGTTCCCCATACGGGCATCACGGTGCCCGGAACCAAGTGGTGCGGACCGGGCAACACGGCGGCGAACTTCGAGGATTTGGGCCGCGAACGGGAGACGGACAAGTGCTGTCGTGCCCACGACCATTGCGACGAGATTATCGAGTCCCACGGAGCACTCCACGGACTGCCCACCAACACAGACTGGTTTCCCATCCTCAAGTGCACCTGCGAGCAGCAGTTTATCAATTGCCTGCAGGCAGTGAACAGCATCACGGCCAAAACTCTGGGTCGTATCTACTATGGCAGCAGGAGCAGGTGCTTTGCCAACGGACATCCCACCACCGGATGCAAGCAGTACCAGGAGGGCACCTTCCGCAAGCGCTGTATCCGCTACCAGGTGGACAAGTCCAAGGCCAAGGTCTGGCAGTTCTACGACATGCCGTTCTTCACAATCCCAGCGTCGGCGGGCTGA
>Apis cerana
ATGCAAGTCGCGCTCGGATCGTGGTTCCTTCTCGCTCTCTTCCTCTCCACCTCTCACGGATGGCAAATCAGGGATAGGATCGGGGATAACGAGTTGGAGGAGCGAATAATATATCCAGGAACGTTGTGGTGCGGGCATGGTAACGTGTCGTCCGGCCCGAACGAGCTAGGTCGGTTCAAGCACACGGATGCATGCTGTCGAACCCACGACATGTGCCCGGACGTGATGTCAGCTGGTGAATCGAAGCACGGTCTGACCAATACGGCCTCCCACACCAGGTTGTCGTGCGACTGCGACGACACGTTCTACGATTGTCTTAAAAATTCGGGGGACAAGATTAGCTCGTATTTCGTAGGAAAGATGTACTTCAATCTGATAGACACCAAGTGTTACAAACTGGAGCATCCTGTGACCGGGTGCGGTGAGAGGACCGAGGGTCGTTGTCTTCGCTACACGGTGGACAAAAGCAAGCCGAAAGTGTACCAATGGTTCGATCTTCGCAAGTATTGA
>Apis dorsata
ATGCAAGTCGTTCTTGGATCGTTGTTCCTTGTCGCTCTCTTCCTCCCTGCTCACGGATGGCAAATCAGGGATAGGATCGGGGATAACGAGTTGGAAGAACGGATAATATACCCAGGAACGTTATGGTGCGGGCACGGTAACGTGTCGTCCAGTCCGAACGAGCTGGGTCGGTTCAAGCACACGGATGCATGCTGTCGAAGCCACGACATGTGCCCGGACGTGATGTCAGCTGGTGAATCGAAGCACGGCCTGACCAACACCGCCTCCCACACCAGGTTGTCGTGTGACTGTGACGATAAGTTCTACGATTGTCTTAAAAATTCGGCGGACACGATTAGCTCGTATTTCGTAGGACAGATGTACTTCAATCTGATAGACACGAAATGTTACAAATTGGAGCATCCTGTCACCGGATGCGGTAAGAGTGTCGGGGGTCGTTGTCTTAACTACACGGTGGACAAAAGCAAACCGAAAGTGTACCAATGGTTCGATCTTCGCAAGTATTGA
>Apis florea
ATGCACGTCGTTCCGGGACCTTCTTTGTTTCTCCTCCTCGCCCTCTGCTGCCTCTCCGCTTGCGGATGGCAAATCAGGGATAGGATCGGCGATAACGAGTTGGAGGAACGAATAATATATCCAGGAACGTTGTGGTGCGGGCATGGTAACAAGGCGTCCGATCCGAGCCAACTAGGCTGGTTAAAGCACACGGATGCATGCTGTCGAACTCACGATATGTGCCCCGACGTGATGTCAGCTGGTGAATCGAAGCACAATCTGACCAACCCGGCCTCCCACACCAGGTTGTCGTGCGACTGTGACGACGAGTTCTATACTTGTCTGAAAAATTCGGGAGACACGATTAGCGCGTATTTCGTAGGAAATATGTACTTCAATCTGATAGACACGAAGTGTTACAAATTGGAGCATCCCGTCACCGGTTGCGGTGAGAAGGTCGAGGGTCGTTGCCTTCACTACACGGTGGACGAAAGCAAGCCGAAAGTCTACCAATGGTTCGATCTTCGCAAGTACTGA
>Apis laboriosa
ATGCAAGTCGTTCTTGGATCGTTGTTCCTTGTCGCTCTCTTCCTCCCTGCTCACGGATGGCAGATCAGGGATAGGATCGGGGATAACGAGTTGGAAGAACGGATAATATACCCAGGAACGTTATGGTGCGGACACGGTAACGTGTCGTCCAGTCCGAACGAGCTGGGTCGGTTCAAGCACACGGATGCATGCTGTCGAAGCCACGACATGTGCCCGGACGTGATGTCAGCTGGCGAATCGAAGCACGGCCTGACCAACACCGCCTCCCACACCAGGTTGTCGTGCGACTGTGACGACAAGTTCTACGATTGTCTTAAAAATTCGGCGGACACGATTAGCTCGTATTTCGTAGGACAGATGTACTTCAATCTGATAGACACGAAATGTTACAAATTGGAGCATCCTGTCACCGGATGCGGTAAGAGTGTCGGGGGTCGTTGTCTTAACTACACGGTGGACAAAAGCAAACCGAAAGTGTACCAATGGTTCGATCTTCGCAAGTATTGA
>Bombus affinis
ATGCGGACTCTGGAGTTGTGCGTTTTCACTTTCTGGCTTTGCCTGCACGTCTCTGTCCACGCATTTCAGCATATTCCGTACAGAGACGCCTATCCATTTGCCGACAGTGATATGGTAGAAGTATCGGACAGGATAATATTCCCAGGAACATTATGGTGCGGAAACGGTAACATAGCAAATGGAACGAACCAATTAGGGTCATGGAAGGAAACGGACGCATGTTGCCGAACTCACGATATGTGTCCCGACCTAATCGAGGCTCACGGCTCTAAACACGGACTAACTAATTCCGCTGATTATACGAGGTTAAGCTGCGAGTGTGACGAAGAGTTCCGCCATTGTCTTCACAATTCGGGGGACACCGTTAGTGCCGGGCTTGTAGGAAGAACTTATTTCACCATGTTAAGAACGCAATGCTTCCGATTGGATTATCCTATCGTGAAATGCAAAGTCAAATCCACCATCTTAAGACGTTGCAAGGAGTACGAGTTCGATACAACTGCCCCGAAGAAGTACCAGTGGTTCGACGTACTTCAGTACTAA
>Bombus balteatus
ATGCGGACTCTGGAGTTGTGCGTTTTCACTTTCTGGCTTTGCCTGCACGTCTCTGTCCACGCATTTCAGCATATTCCGTCCAGAGACGCCTATCCACGTGCTGACAGTGAAATGGTAGAAGTATCGGACAGGGTAATATTCCCAGGAACATTATGGTGCGGAAACGGTAACATAGCAAATGGAACGGACGAATTAGGGTCATGGAAGGAAACGGACGCATGTTGCCGAACTCACGATATGTGTCCCGACCTAATCGAGGCTCACGGCTCTAAACACGGACTAACTAATCCCGCTGATTATACGAGGTTAAGCTGCGAGTGTGACGAAGAGTTCCGCCGTTGTCTTCACAATTCGGGGGACACTGTTAGTGCCGCGCTTGTAGGAAGAACTTATTTCACCATCTTAGGAACGCAGTGCTTCCGATTGGATTATCCTATCGTGAAATGCAAAGTCAAATCCACCATCTTAAGACGTTGTAAGGAGTACGAGTTCGATACAAATGCTCCGAAGAAGTACCAGTGGTTCGACGTACTTCAGTACTAA
>Bombus bifarius 1
ATGCGGACTCTGGAGTTGTCGGTTTTCACTGTCTGGCTTTGCCTGCACGTCTCTGTCCACGCATTTCAGCATATTACGGTCAGAGACGGCTATCCACTTGCTGACGGTGAAATGATAGAAGTATCGGACAGGATAATATTCCCAGGAACATTATGGTGCGGAAACGGTAACATAGCAAATGGAACGGACGAATTAGGGTCATGGAAGCAAACGGACGCATGCTGCCGAACTCACGATATGTGTCCCGATATAATCGAGGCTCACGGCTCTAAACACGGATTAACTAATTCCGCTGATTATACGAGGTTAAGCTGCGAGTGCGACGAAGCGTTCCGCCATTGTCTTCACAATTCTGGGGACACTGTTAGTGCGGCGCTTGTAGGAAGAACTTATTTCACCATCTTAAGAACGCAGTGCTTCCGATTGGATTATCCTATCGTGAAATGCAAAGTCAAATCCACCATCTTAAGACGTTGTAAGGAGTACGAGTTGGATACAAATGCTCCGATGAAGTACCAGTGGTTCGACGTACTTGAGTACTAA
>Bombus breviceps
ATGCGGACTCTGGAGTTGTGCGTTTTCACTCTCTGGCTTTGCCTGCACGTCTCTGTCCACGCATTTCAGCATATTACGTTCAGAGACGCCTATCCATTTGCCGACAGTGAAATGGCGGAAGTATCGGACAGGGTAATATTTCCAGGAACATTATGGTGCGGAAACGGTAACGCAGCAAATGGAACGAACGAATTAGGGACATGGAAGGAAACGGACGCATGCTGCCGAACTCACGATATGTGTTCCGATCTAATCGAGGCTCACGGCTCTAAACACGGATTAACTAATCCCGCTGATTATACGAGGTTAAACTGCGAGTGTGACGAAGAGTTCCGCCGTTGTCTTCACAATTCGGGGGACACTGTTAGTGCCGGGCTTGTAGGAAGAACTTATTTCACCTTCCTGAGAACGCAATGCTTCCGATTGGATTATCCTATCGTTAGATGCAAAGTGAAATCCACCATCTTAAGACGTTGTAAGGAGTACGAGTTGGATAAAAATGCTCCGAAGAAGTACCAGTGGTTCGACGTACTTGAGTACTAA
>Bombus campestris 1
ATGCGGACCCTGGAGTTGTGCTTTTTCATTCTCTGGCTTTGCCTCCGCGTCTCTGTCCACGCGTTTCAGCATATTACGTTCAGAGACGCCTATCCACTTGCTGACAGTGAAATGACAGAAGTATCGGACAGGATAATATACCCAGGAACGTTATGGTGTGGAAATGGTAACGCAGCAAATGGAACAAACGAATTAGGGTCATGGAAGGAAACGGACGCATGCTGCCGAACTCACGATATGTGTCCCGATATAATCGAGGCTCACGGCTCTAAACACGGATTAACTAATCCCGCTGATTATACgagGTTAAGCTGCGAGTGTGACGAAGAGTTCCGCCATTGTCTTCACAATTCGGGGGACACTATTAGTGCCGCGATTGTAGGAAGAACCTATTTCACCTTCTTAAGAACGCAATGCTTCCGATTGGATTATCCTATCGTGAAATGCAAAGTCAAATCCACCATCTTAAGACGTTGTAAGGAGTACGAGTTCGATAAAAATGCTCCGAAGAAGTACCAGTGGTTCGACGTACTTGAGTACTAA
>Bombus confusus
ATGCGGACTCTGGAGTTGTGCGTTTTCACTCTCTGGCTCTCCCTCCGCGTCTCTGTTCACGCATTTCAGCATATTCCGTTCAGAGACGCCGATCCACTTGCTGGCGATGAAATGGTAGAATTATCGGACAGGGTAATATTCCCAGGAACATTATGGTGCGGAAACGGTAACGCAGCAAATGGAACGAACGAATTAGGGATGTGGAAGGAAACGGACGCATGCTGCCGAACTCACGATATGTGCCCCGATCTAATTGAGGCTCACGGCTCTAAACACGGATTAACTAATACCGCCGACTATACGAGGTTAAGCTGCGACTGTGACGAAGCGTTCCGCCATTGTCTTCACAATTCGGGGGACACTGTTAGCGCCAATCTTGTAGGAAAAACCTATTTCACCTTCTTAAGAACGCAATGCTTCCGATTGGATTATCCTATCGTGCGATGCAAAAGCAAATCCATGATCTTACGACGTTGTAAGGAGTACGAGTTCGATAAAAATTCCCCGAAGAAGTACCAGTGGTTCGACGTACTCGAGTACTAA
>Bombus consobrinus 1
ATGCGGACTCTGGAGTTGTGCGTTTTCACTCTCTGCGTTTGCCTCCACGTCTCTGTCCACGCATTTCAGCATATTACGTTCAGAGACGTCTATCCACTTGCTGACAGTGAAACGGTAGAAGTATCGGACAGGATAATATACCCAGGAACATTATGGTGCGGAAATGGTAACATAGCAAATGGAACGAACGAGTTAGGGGCATGGAAGGAAACGGACGCATGCTGCCGAACTCACGATATGTGTCCCGATATAATCGAGGCTCACGGCTCTAAACACGGATTAACTAATCCCGCTGATTATACGAGGTTAAACTGCGAGTGTGACGAAGAGTTCCGCCATTGTCTTCACAATTCGGGGGACACTGTTAGTGCCGCGCTTGTAGGAAGAACCTATTTCACCTTCTTGAGAACGCAATGCTTCCGATTGGATTATCCTATCGTGAGATGCAAAGTCAAATCCACCATCTTAAGACGTTGTAAGGAGTACgagttcgataaaaatgcgCCGAAGAAGTACCAGTGGTTCGACGTACTTGAGTACTAA
>Bombus cullumanus
ATGCGGACTCTGGAGTTGTGCGTTTTCACTCTCTGGCTTTGCCAGCACGTCTCTGTCCACGCATTTCAGCATATTACGTTCAGAGACGCTTATCCATTCGCTGACAGTGAAATGGCTGAAGTATCGGACAGGGTAATATTCCCAGGAACATTATGGTGCGGAAACGGTAACGTAGCAAATGGAACGGACCAATTAGGGTCATGGAAGGAAACGGACGCATGCTGCCGAACTCACGATATGTGTCCCGATCTAATCGAGGCTCACGGCACTAAACACGGATTAACTAATCCCGCTGATTATACGAGGTTGAGCTGCGAGTGTGACGAAGAGTTCCGCCATTGTCTTCACAATTCGGGGGACACTGTCAGTGCCGCGCTTGTTGGAAGAACTTATTTCACCTTCTTAAGAACGCAATGCTTCCGATTGGATTATCCTATCGTGAAATGCAAGGTCAAATCCACCATCTTAAGACGTTGTAAGGAGTACGAGTTCGATAAAAATGCTCCGCAGAAGTACCAGTGGTTCGACGTACTTGAGTACTAA
>Bombus difficillimus 1
ATGCGGACTCTGGAGTTGTGCGTTTTCACTCTCTGGCTTTACCTCCGCGTCTCTGTCCACGCATTTCAGCATATTACGTTCAGAGACGCCTATCCATTTGCCGACAGTGAAATGGTAGAAGCATCGGACAGGATAATATACCCAGGAACATTATGGTGCGGAAATGGTAACATAGCAAATGGAACGAACGAATTAGGGGCATGGAAGGAAACGGACGCATGCTGCCGAACTCACGACATGTGTCCCGATATAATCGAGGCTCACGGCTCTAAACACGGATTAACTAATCCCGCTGATTACACGAGGTTAAACTGCGAGTGTGACGAAGAGTTCCGCCGTTGTCTTCACAATTCGGGGGACACTGTTAGTGCCGCGCTTGTAGGAAGAACCTATTTCACCTTCTTAAGAACGCAATGCTTCCGATTGGATTATCCTATCGTGAAATGCAAGGTCAAATCCACCATCTTAAGACGTTGTAAGGAGTACGAGTTCGATAAAACTGCTCCGCAGAAGTACCAATGGTTCGACGTACTTCAGTACTAA
>Bombus haemorrhoidalis
ATGCGGACTCTGGAGTTGTACGTTTTCACTCTCTGGCTTTGCCTCCGCGTCTCTGTCCACGCGTTTCAGCATATTACGTACAGAGACGTCTATCCACTTGCTGACAGAGAAATGGTAGAAGTATCGGACAGGATAATATATCCAGGAACATTATGGTGCGGAAACGGTAACATAGCAAATGGAACGAACGAATTAGGGTCATGGAAGGAAACGGACGCATGTTGCCGAACTCACGATATGTGCCCCGATATAATCGAGGCTCACGGCTCTAAACACGGATTAACTAATCCCGCTGATTATACAAGGTTAAACTGCGAGTGTGACGAAGAGTTCCGCCATTGTCTTCACAATTCGGGGGACACTGTTAGTGCCGCGGTTGTAGGAAGAACCTATTTCACCTTCTTAAGAACGCAATGCTTCCGATTGGATTATCCTATCGTGAGATGCAAGGTCAAATCCACCATCTTAAGACGTTGTAAGGAGTACGAGTTCGATAAAAATGCTCCGAAGACGTACCAGTGGTTCGACGTGCTTCAGTACTAA
>Bombus hortorum 1
ATGCGGACTCTGGAGTTGTGCGTTTTCACTCTCTGCGTTTGCCTCCACGTCTCTGTCCACGCATTTCAGCATATTACGTTCAGAGACGTCTATCCACTTGCTGACAATGAAACGGTAGAAGTATCGGACAGGATAATATACCCAGGAACATTATGGTGCGGAAATGGTAACATAGCAAATGGAACGAACGAGTTAGGGGCATGGAAGGAAACGGACGCATGCTGCCGAACTCACGATATGTGTCCCGATATAATCGAGGCTCACGGCTCTAAACACGGATTAACTAATCCCGCTGATTATACGAGGTTAAGCTGCGAGTGTGACGAAGAGTTCCGCCATTGTCTTCACAATTCGGGGGACACTGTTAGTGCCGCGCTTGTAGGAAAAACCTATTTCACCTTCTTGAGAACGCAATGCTTCCGATTGGATTATCCTATCGTGAGATGCAAAGTCAAATCCACCATTTTAAGACGTTGTAAGGAGTACGAGTTCGATAAAAATGCGCCGAGGAAGTACCAGTGGTTCGACGTACTTGAGTACTAA
>Bombus huntii 1
ATGCGGACTCTGGAGTTGTCGGTTTTCACTGTCTGGCTTTGCCTGCACGTCTCTGTCCACGCATTTCAGCATATTACGGTCAGAGACGGCTATCCACTTGCTGACGGTGAAATGATAGAAGTATCGGACAGGATAATATTCCCAGGAACATTATGGTGCGGAAACGGTAACATAGCAAATGGAACGAACGAATTAGGGTCATGGAAGCAAACGGACGCATGCTGCCGAACTCACGATATGTGTCCCGATCTAATCGAGGCTCACGGCTCTAAACACGGATTAACTAATTCCGCTGATTATACGAGGTTAAGCTGCGAGTGCGACGAAGCGTTCCGCCATTGTCTTCACAATTCTGGGGACACTGTTAGTGCGGCGCTTGTAGGAAGAACTTATTTCACCATCTTAAGAACGCAGTGCTTCCGATTGGATTATCCTATCGTGAAATGCAAAGTCAAATCCACCATCTTAAGACGTTGTAAGGAGTACGAGTTGGATACAAATGCTCCGATGAAGTACCAGTGGTTCGACGTACTTGAGTACTAA
>Bombus hypnorum
ATGCGGACTCTGGAGTTGTCGGTTTTCACACTCTGGCTTTGCCTGCACGTCTCTGTCCACGCATTTCAGCATATTACGTTCAGAGACGGCTATCCACTTGCTGACGGTGAAATGATAGAAGTATCGGACAGGATAATATTCCCAGGAACATTATGGTGCGGAAACGGTAACATAGCAAATGGAACGGACGAATTAGGCTCGTGGAAGCAAACGGACGCATGCTGCCGAACTCACGATATGTGTCCCGATCTGATCGAGGCTCACGGCTCTAAACACGGATTAACTAATCCCGCTGATTATACGAGGTTAAGCTGCGAGTGCGACGAAGCGTTCCGTCATTGTCTTCACAATTCAGGGGACACTGTTAGTGCGGCGCTTGTAGGAAGAACTTATTTCACCATCTTAGGAACGCAATGCTTCCGATTGGATTATCCTATCGTGAAATGCAAAGTCAAATCCACCATCTTAAGACGTTGTAAGGAGTACGAGTTCGATACTAGTGCTCCGAAGAAGTACCAGTGGTTCGACGTACTTGGGTATTAA
>Bombus impatiens 1
ATGCGGACTCTGGAGTTGTCGGTTTTCACTGTCTGGCTTTGCCTGCACGTCTCTGTCCACGCATTTCAGCATATTACGGTCAGAGACGGCTATCCACTTGCTGACGGTGAAATGATAGAAGTATCGGACAGGATAATATTCCCAGGAACATTATGGTGCGGAAACGGTAACATAGCAAATGGAACGAACGAATTAGGGTCATGGAAGCAAACGGACGCATGCTGCCGAACTCACGATATGTGTCCCGATCTAATCGAGGCTCACGGCTCTCAACACGGATTAACTAATTCCGCTGATTATACGAGGTTAAGCTGCGAGTGCGACGAAGCGTTCCGCCATTGTCTTCACAATTCTGGGGACACTATTAGTGCGGCGCTTGTAGGAAGAACTTATTTCACCATCTTAGGAACGCAGTGCTTCCGATTGGATTATCCTATCGTGAAATGCAAAGTCAAATCCACCATCTTAAGACGTTGTAAGGAGTACGAGTTGGATACAAATGCTCCGATGAGGTACCAGTGGTTCGACGTACTTGAGTACTAA
>Bombus lapidarius
ATGCGGACTCCGGAGTTGTGCGTTTTCACTCTCTGGCTTTGCCTGCACGTCTCTGTCCACGCATTTCAGCATATTACGTTCAGAGACGCTTATCCACTTGCTGACAGTGAAATGGCAGAAGTATCGGACAGGGTAATATTCCCAGGAACATTATGGTGCGGAAATGGTAACGCGGCAAATGGAACGAACGAATTAGGGGCATGGAAGGAAACGGACGCATGCTGCCGAACTCACGATATGTGTCCCGATCTAATCGAGGCTCACGGCTCTAAACACGGATTAACTAATCCCGCTGATTATACGAGGTTAAGCTGCGAGTGTGACGAAGAGTTCCGCCATTGTCTTCACAATTCGGGGGACACTGTTAGTGCCGCGCTTGTCGGAAGAACTTATTTCACCTTTTTAAGAACGCAATGCTTCCGATTGGATTATCCTATCGTTGGATGCAAAGTCAAATCCACCATCTTAAGACGTTGTAAGGAGTACGAGTTCGATAAAAATGCTCCGAAGAAGTACCAGTGGTTCGACGTACTTGAGTACTAA
>Bombus opulentus
ATGCGGACTCTGGAGTTGTGCGTTTTCACCCTCTGGCTTTGCCTCCACGTCTCTGTCCACGCATTTCAGCATGTTACGTTCAGAGACGTCTATCCACTTGCTGACAGTGAAATGGTAGAAGTATCGGACAGGATAATATACCCAGGAACATTATGGTGCGGAAATGGTAACATAGCAAATGGAACGAACGAATTAGGATCATGGAAGGAAACGGACGCATGCTGCCGAACTCACGACATGTGTCCCGATATAATCGAGGCTCACGGCTCTAAACACGGATTAACTAATCCCGCCGATTATACGAGGTTAAACTGCGAGTGTGACGAAGAGTTCCGCCATTGTCTTCACAATTCGGGGGACACTGTTAGTGCCGCGCTTGTAGGAAGAACCTATTTCACCATCTTAGGAACGCAATGCTTCCGATTGGATTATCCTATCGTGAAATGCAAAGTCAAATCCACCATCTTAAGACGTTGTAAGGTGTACGAGTTCGATACAAGTGCTCCGAAGAAGTACCAGTGGTTCGACGTACTTTCGTACTAA
>Bombus pascuorum
ATGCGGACTCTGGAGTTGTGCGTTTTCACTCTCTGGCTTTGCCTCCACGTCTCTGTCCACGCATTTCAGCATGTTACGTTCAGAGACGTCTATCCACTTGCTGACAGAGAAATGGTAGAAGTATCGGACAGGATAATATACCCAGGAACATTATGGTGCGGAAATGGTAACATAGCAAATGGAACGAACGAATTAGGATCATGGAAGCAAACGGACGCATGCTGCCGAACTCACGACATGTGTCCCGATATAATCGAGGCTCACGGCTCTAAACACGGATTAACTAATCCCGCTGATTATACGAGGTTAAACTGCGAGTGTGACGAAGAGTTCCGCCAATGTCTTCACAATTCGGGGGACACTGTTAGTGCCGCGCTTGTAGGAAGAACCTATTTCACCGTCTTAGGAACGAAATGCTTCCGATTGGATTATCCTATCGTGAAATGCAAAGTCAAATCCACCTTCTTAAGACGTTGTAAGGAGTACGAGTTCGATACAAGTGCTCCGAAGAAGTACCAGTGGTTCGACGTACTTTCGTACTAA
>Bombus picipes
ATGCGGACTCTGGAGTTGTCGGTTTTCACTCTCTGGCTTTGCCTGCACGTCTCTGTCCACGCATTTCAGCATATTACGCTCAGAGACGGCTATCCACTTGCTGACGGTGAAATGATAGAAGTATCGGACAGGATAATATTCCCAGGAACATTATGGTGCGGAAACGGTAACATAGCAAATGGAACGGACGAATTAGGGTCATGGAAGCAAACGGACGCATGCTGCCGAACTCACGATATGTGTCCCGATCTAATCGAGGCTCACGGCTCTAAACACGGATTAACTAATCCCGCTGATTATACGAGGTTAAGCTGCGAGTGCGACGAAGCGTTCCGTCATTGTCTTCACAATTCGGGGGACACTGTTAGTGCGGCGCTTGTAGGAAGAACTTATTTCACCATCTTAAGAACGCAATGCTTCCGATTGGATTATCCTATCGTGAAATGCAAAGTCAAATCCACCATCTTAAGACGTTGTAAGGAGTACGAGTTCGATACAAATGCTCCGAAGAAGTACCAGTGGTTCGACGTACTTCAGTACTAA
>Bombus polaris
ATGCGGACTCTGGAGTTGTGCGTTTTCACTTTCTGGCTTTGCCTGCACGTCTCTGTCCACGCATTTCAGCATATTCCGTCCAGAGACGCCTATCCACGTGCTGACAGCGAAATGGTAGAAGTATCGGACAGGGTAATATTCCCAGGAACATTATGGTGCGGAAACGGTAACATAGCAAATGGAACGGACGAATTAGGGTCATGGAAGGAAACGGACGCATGTTGCCGAACTCACGATATGTGTCCCGACCTAATCGAGGCTCACGGCTCTAAACACGGACTAACTAATCCCGCTGATTATACGAGGTTAAGCTGCGAGTGTGACGAAGAGTTCCGCCGTTGTCTTCACAATTCGGGGGACACTGTTAGTGCCGCGCTTGTAGGAAGAACTTATTTCACCATCTTAGGAACGCAGTGCTTCCGATTGGATTATCCTATCGTGAAATGCAAAGTCAAATCCACCATCTTAAGACGTTGTAAGGAGTACGAGTTCGATACAAATGCTCCGAAGAAGTACCAGTGGTTCGACGTACTTCAGTACTAA
>Bombus pratorum 1
ATGCGCACTCTGGAATTGTCGGTTTTCACTCTCTGGCTTTGCCTGCACGTCTCTGTCCACGCATTTCAGCATATTACGTTCAGAGACGGCTATCCACTTGCTGACGGTGAAATGATAGAAGTATCGGACAGGATAATATTCCCAGGAACACTATGGTGCGGAAACGGTAACATAGCAAATGGAACGGACCAATTAGGGTCATGGAAGCAAACGGACGCATGCTGCCGAACTCACGATATGTGTCCCGATCTAATCGAGGCTCACGGCTCTAAACACGGATTAACTAATCCCGCTGATTATACGAGGTTAAGCTGCGAGTGCGACGAAGCGTTCCGCCATTGTCTTCACAATTCGGGGGACACTGTTAGTGCGGCGCTTGTAGGAAGAACTTATTTCACCATCTTAAGAACGCAATGCTTCCGATTGGATTATCCTATCGTGAAATGCAAAGTCAAATCCACCATCTTAAGACGTTGTAAGGAGTACGAGTTCGATACAAATGCTGCGAAGAAGTACCAGTGGTTCGACGTACTTGAGTACTGA
>Bombus pyrosoma
ATGCGGACTCCGGAGTTGTGCGTTTTCACTCTCTGGCTTTGCCTGCGCGTCTCTGTCCACGCATTTCAGCATATTACGTTCAGAGACGCTTATCCATTTGCTGACAGTGAAATGGCAGAAGTATCGGACAGGGTAATATTCCCAGGAACATTATGGTGCGGAAATGGTAACGCAGCAAATGGAACGAACGAATTAGGGGCATGGAAGGAAACGGACGCATGCTGCCGAACTCACGATATGTGTCCCGATCTAATCGAGGCTCACGGCTCTAAACACGGATTAACTAATCCCGCTGATTATACGAGGTTAAGCTGCGAGTGTGACGAAGAGTTCCGCCATTGTCTTCACAAATCGGGGGACACTGTTAGTGCCGCGCTTGTCGGGAGAACTTATTTCACCTTTTTAAGAACGCAATGCTTCCGATTGGATTATCCTATCGTTGGATGCAAAGTCAAATCCACCATCTTAAGACGTTGTAAGGAGTACGAGTTCGATAAAAATGCTCCGAAGAAGTACCAGTGGTTCGACGTACTTGAGTACTAA
>Bombus sibiricus
ATGCGGACTCTGGAGTTGTGCGTTTTCACTCTCTGGCTTTGCCTGCACGTCTCTGTCCACGCATTTCAGCATATTACGTTCAGAGACGCTTATCCATTTGCTGACAGTGAAATGGCAGAAGTATCGGACAGGGTAATATTCCCAGGAACATTATGGTGCGGAAATGGTAACGCAGCAAATGGAACGAACGAATTAGGGTCATGGAAGGAAACGGACGCATGCTGCCGAACTCACGATATGTGTCCCGATCTAATCGAGGCTCACGGCTCTAAACACGGATTAACTAATCCCGCTGATTATACGAGGTTAAGCTGCGAGTGTGACGAAGAGTTCCGCCATTGTCTTCACAAATCGGGGGACACTGTTAGTGCCGCGCTTGTCGGAAAGACTTATTTCACCTTCTTAAGAACGCAATGCTTCCGATTGGATTATCCTATCGTTAGATGCAAAGTCAAATCCACCATCTTAAGACGTTGTAAGGAGTACGAGTTCGATAAAAATGCTCCGAAGAAGTACCAGTGGTTCGACGTACTTGAGTACTAA
>Bombus skorikovi
ATGCGGACCCTGGAGTTGTGCGTTTTCACTCTCTGGCTTTGCCTCCGTGTCTCTGTCCACGCGTTTCAGCATATTACGTTCAGAGACGCCTATCCACTTGCTGACAGTGAAATGACAGAAGTATCGGACAGGATAATATACCCAGGAACATTATGGTGTGGAAATGGTAACGCAGCAAATGGAACAAACGAATTAGGGACATGGAAGGAAACGGACGCATGTTGCCGAACTCACGATATGTGTCCCGATATAATCGAGGCTCACGGCTCTAAACACGGATTAACTAATCCCGCTGATTATACGAGGTTAAGCTGCGAGTGTGACGAAGAGTTCCGCCATTGTCTTCACAATTCGGGGGACACTATTAGCGCCGCGATCGTAGGAAGAACCTATTTCACCTTCTTAGGAACGCAATGCTTCCGATTGGATTATCCTATCGTGAAGTGCAAAGTCAAATCCACCATCTTAAAACGTTGTAAGGAGTACGAGTTCGATAAAAATGCTCCGAAGAAGTACCAGTGGTTCGACGTACTTGAGTACTAA
>Bombus soroeensis 1
ATGCGGACCCTGGAGTTGTGCGTTTTCACTCTCTGGCTTTGCCTGCACGTCTCTGTTCACGCGTTTCAGCATATTACGTTCAGAGACGCCGATCCACTTGCTGACGGTGAAATGGTAGAAGTATCGGACAGAATAATATACCCAGGAACATTATGGTGCGGAAACGGTAACGCAGCAAATGGAACGAACGAATTAGGGAGATTCAAGGAAACGGACGCATGCTGCCGAACTCACGATATGTGTCCCGATCTAATCGAGGCTCACGGCTCTAAACACGGATTAACTAATTCTGCCGATTATACGAGGTTAAACTGCGAGTGCGACGAAGAGTTCCGCCGTTGTCTTCACAAATCGGGGGACACTATTAGTGCCAAGCTTGTAGGAAAAACCTATTTCACCTTCTTAAGAACGCAATGCTTCCGATTGGATTATCCTATCGTGGGATGCAAAATCAAATCCTCCATCCTAAGACGTTGTAAGGAGTACGAGTTCGATAAAAATGCTCCGCAGAAGTACCAGTGGTTCGACGTACTTGAGTACTAA
>Bombus superbus
ATGCGGACTCTGGAGTTGTGCGTTTTCACTCTCTGGCTCACCCTGCGCGTCTCGGTTCACGCGTTTCAGCACGTTATGTTGAGAGACGCCGATCCGCTTGCTGACGATGAAATGGCAGAGTTATCGGACAGGATAATATTCCCAGGAACATTATGGTGCGGAAACGGTAACAACGCAaatggaacgaacgaattagGGAGTTGGAAGGAAACGGACGCATGCTGCCGAACTCACGACATGTGCCCCGATATAATTGAGGCTCACGGCTCTAAACACGGATTAACCAATTCCGCCGACTACACGAGGTTAAGCTGCGATTGTGACGAAGAATTCCGCCATTGTCTTCACAATTCGGGCGACACTGTTAGCGCCAACCTTGTAGGAAAAACCTATTTCACCTTCTTGAGAACGCAATGCTTCCGATTGGATTATCCCATCGTGAAATGCAAACGTAAATCCACCATCTTACGACGTTGTAAGGAGTACgagttcgataaaaatgctCCGAAGAAGTACCAGTGGTTCGACGTACTCGAGTACTAA
>Bombus sylvestris
ATGCGGACCCTGGAGTTGTGCGTTTTCACTCTCTGGCTTTGCCTCCGTGTCTCTGTCTACGCGTTTCAGCATATTACGTTCAGAGACGCCTATCCACTTGCTGACAGTGAAACGACAGAAGTATCGGACAGGATAATATACCCAGGAACATTATGGTGTGGAAATGGTAACGCAGCAAATGGAACAAACGAATTAGGGACATGGAAGGAAACGGACGCATGCTGCCGAACTCACGATATGTGTCCCGATATAATCGAGGCTCACGGCTCTAAACACGGATTAACTAATCCCGCTGATTATACGAGGTTAAGCTGCGAGTGTGACGAAGAGTTCCGCCATTGTCTTCACAATTCGGGGGACACTATTAGCGCCGCGATCGTAGGAAGAACCTATTTCACCTTCTTAGGAACGCAATGCTTCCGATTGGATTATCCTATCGTGAAGTGCAAAGTCAAATCCACCATCTTAAAACGTTGTAAGGAGTACGAGTTCGATAAAAATGCTCCGAAGAAGTACCAGTGGTTCGACGTACTTGAGTACTAA
>Bombus sylvicola
ATGCGGACTCTGGAGTTGTCGGTTTTCACTCTCTGGCTTTGCCTGCACGTCTCTGTCCACGCATTTCAGCATATTACGGTCAGAGACGGCTATCCACTTGCTGACGGTGAAATGATAGAAGTATCGGACAGGATAATATTCCCAGGAACATTATGGTGCGGAAACGGTAACATAGCAAATGGAACGGACGAATTAGGGGCATGGAAGCACACGGACGCATGCTGCCGAACTCACGATATGTGTCCCGATCTGATCGAGGCTCACGGCTCTAAACACGGATTAACAAATTCCGCTGATTATACGAGGTTAAGCTGCGAGTGCGACGAAGCGTTCCGCCATTGTCTTCACAATTCGGGGGACGCTATCAGTGCGGCGCTTGTAGGAAGAACTTATTTCACCATGTTAGGAACGCAATGCTTCCGATTGGATTATCCTATCGTGAAATGCAAGGTCAAATCCACCATCTTAAGCCGTTGTAAGGAGTACGAGTTCGATACAAATGCTCCGATGAGGTACCAGTGGTTCGACGTACTTCAGTACTAA
>Bombus terrestris
ATGCGGACTCTGGAGTTGTGCGTTTTCACTTTCTGGCTTTGCCTGCACGTCTCTGTCCACGCATTTCAGCATGTTCCGTACAGAGACGCCTATCCATTTGCCGACAGTGATATGGTAGAAGTATCGGACAGGATAATATTCCCAGGAACATTATGGTGCGGAAACGGTAACATAGCAAATGGAACGAACCAATTAGGGTCATGGAAGGAAACGGACGCATGTTGCCGAACTCACGATATGTGTCCCGACCTAATCGAGGCTCACGGCTCTAAACACGGACTAACTAATTCCGCTGATTATACGAGGTTAAGCTGCGAGTGTGACGAAGAGTTCCGCCGTTGTCTTCACAATTCGGGGGACACCGTTAGTGCCGGGCTTGTAGGAAGAACTTATTTCACCGTCTTAAGAACGCAATGCTTCCGATTGGATTATCCTATCGTGAAATGCAAAGTCAAATCCACCATCTTAAGACGTTGCAAGGAGTACGAGTTCGATACAACTGCCCCGAAGAAGTACCAGTGGTTCGACGTACTTCAGTACTAA
>Bombus turneri
ATGCGGACCCTGGAGTTGTGCGTTTTCACTCTCTGGCTTTGCCTCCGCGTCTCTGTCCACGCGTTTCAGCATATTACGTTCAGAGACGCCTATCCACTTGCTGACAGTGAAATGACAGAAGTATCGGACAGGATAATATACCCAGGAACATTATGGTGTGGAAATGGTAACGCAGCAAATGGAACAAACGAATTAGGGTCATGGAAGGAAACGGACGCATGCTGCCGAACTCACGATATGTGTCCCGATATAATCGAGGCTCACGGCTCTAAACACGGATTAACTAATCCCGCTGATTATACGAGGTTAAGCTGCGAGTGTGACGAAGAGTTCCGCCATTGTCTTCACAATTCGGGGGACACTATTAGTGCCGCGATTGTAGGAAGAACCTATTTCACCTTCTTAAGAACGCAATGCTTCCGATTGGATTATCCTATCGTGAAATGCAAAGTCAAATCCACCATCTTAAGTCGTTGTAAGGAGTACGAGTTTGATAAAAATGCTCCGAAGAAGTACCAGTGGTTCGACGTACTCGAGTACTAA
>Bombus vancouverensis
ATGCGGACTCTGGAGTTGTCGGTTTTCACTGTCTGGCTTTGCCTGCACGTCTCTGTCCACGCATTTCAGCATATTACGGTCAGAGACGGCTATCCACTTGCTGACGGTGAAATGATAGAAGTATCGGACAGGATAATATTCCCAGGAACATTATGGTGCGGAAACGGTAACATAGCAAATGGAACGGACGAATTAGGGTCATGGAAGCAAACGGACGCATGCTGCCGAACTCACGATATGTGTCCTGACATAATCGAGGCTCACGGCTCTAAACACGGATTAACTAATTCCGCTGATTATACGAGGTTAAGCTGCGAGTGCGACGAAGCGTTCCGCCATTGTCTTCACAATTCTGGGGACACTGTTAGTGCGGCGCTTGTAGGAAGAACTTATTTCACCATCTTAAGAACGCAGTGCTTCCGATTGGATTATCCTATCGTGAAATGCAAAGTCAAATCCACCATCTTAAGACGTTGTAAGGAGTACGAGTTGGATACAAATGCTCCGATGAAGTACCAGTGGTTCGACGTACTTGAGTACTAA
>Bombus vosnesenskii
ATGCGGACTCTGGAGTTGTCGGTTTTCACTGTCTGGCTTTGCCTGCACGTCTCTGTCCACGCATTTCAGCATATTACGGTCAGAGACGGCTATCCACTTGCTGACGGTGAAATGATAGAAGTATCGGACAGGATAATATTCCCAGGAACATTATGGTGCGGAAACGGTAACATAGCAAATGGAACGAACGAATTAGGGTCATGGAAGCAAACGGACGCATGCTGCCGAACTCACGATATGTGTCCCGATCTAATCGAGGCTCACGGCTCTAAACACGGATTAACTAATTCCGCTGATTATACGAGGTTAAGCTGCGAGTGCGACGAAGCGTTCCGCCATTGTCTTCACAATTCTGGGGACACTGTTAGTGCGGCGCTTGTAGGAAGAACTTATTTCACCATCTTAAGAACGCAGTGCTTCCGATTGGATTATCCTATCGTGAAATGCAAAGTCAAATCCACCATCTTAAGACGTTGTAAGGAGTACCAGTTGGATACAAATGCTCCGATGAAGTACCAGTGGTTCGACGTACTTGAGTACTAA
>Bombus waltoni
ATGCGGACTCTGGAGTTGTGCGTTTTCACTCTCTGGCTCTCCCTGCGCGTCTCGGTTCACGCGTTTCAGCACGTTATGTTGAGAGACGCCGATCCGCTTGCTGACGATGAAATGGCAGAGGTATCCGACAGGATAATATTCCCAGGAACATTATGGTGCGGAAACGGTAACAAAGCAaatggaacgaacgaattagGGAGTTGGAAGGAAACGGACGCATGCTGCCGAACTCACGACATGTGCCCCGATATAATTGAGGCTCACGGCTCTAAACACGGATTAACCAATTCCGCCGACTACACGAGGTTAAACTGCGATTGTGACGAAGAATTCCGCCATTGTCTTCACAATTCGGGAGACACTGTTAGCGCCAACCTTGTAGGAAAAACCTATTTCACCATCTTGAGAACGCAATGCTTCCGATTGGATTATCCCATCGTGAAATGCAAACGTAAATCCACCATCTTACGACGTTGTAAGGAGTACGAGCTCGATAAAAATGCTCCGAAGAAGTACCAGTGGTTCGACGTACTCGAGTACTAA
>Bombus bifarius 2
ATGCAGGTCCTTGGATTGTCATGCGTTTTCGCTCTCTGGCTCTCTTCCCACGTCTCTGTTCGCGCACTTCAGCCTATTATGTTCAGAAATCCCGATCCATTTTCTGCTACTGAAATTAAGGACGGACTGTCGGAGAGATGGTTCCCTTATACATTATGGTGCGGCATAGGTAATATAGCAAGTGGACCGAATCAGTTAGGACGTTTAAAATCAACAGATGCATGTTGCCGAACTCACGATATGTGTCCCGATGTAATTGAGGCTTATAAGAAGAAACACGGATTGACTAATCCCGCCTTTTATTCCAGGTTAAGTTGCGACTGCGACGAAAAGTTTCGTCAATGTcttaaaaaatcgaaagacGAAATAAGTGCCAAGTTAGTAGGATTCGCCTATTTCACCGTATTAAGAACGCAATGCTTCCGAGTGGATTATCCTATCGTGGACTGCATAGAAAGATCCTGGTTTTTGAAACGTTGTAAGAAGTACCGGTTCGATACGAAAGGCCAGAAGAAGTATCAGTGGTTCGATTTACTTGAATACTAA
>Bombus campestris 2
ATGCAGGCCCTTGGATTTTCATGCGTCTTCGCTCTATGGCTCGCTTCCCACGTCTCTGTTCACGCACATCAGCCTATTATGTTCAGAAATTCCGATCCATTTTCTTATACTGAAATTGAGGACGGACTGTCGGAAAGATGGGATTACTCAACATTATGGTGCGGCCCGGGTAATATATCAAGTGGACCGGATCAGTTAGGAGTTTTGAAATCAACAGACGCATGCTGCCGAACTCACGATATGTGTCCCGATATAATCGAGGCTCGTGGCACTAAGCACGGATTAACTAATACCGCTGATTATACgagGCTAAGTTGCGACTGCGACGAAAAGTTCCACCAATGTCTTAAAAACTCGAAAGACAAAATAAGTGCCAAGTTAGTAGGAACAGGCTATTTCACATTATTAAGAACGAAATGCTTCCGAAAGGATTATCCTGTCGTGAAATGCATAAGAAGGTCCTGGCTTTTGAGACGTTGCGAGAAGTACGAGTTCAATACGAAAGGTCAGAAAAAGTATCAGTGGTTCGATGTGCATTCATATTAA
>Bombus consobrinus 2
ATGCAGTTCCTTGGATTGTCATGCGTTTTCGCTCTCTGGCTCTCTTCCCACGTCTCTGTTCACGCACATCAGCCTATGATCTTCAGAAATGCCGATCCATTTTCTGATACTGAAATTGAGGACGGACTGTCGGAGAGATGGTTTCCTTATACATTATGGTGCGGCATGGGTAATATATCAAGTGGACCGGATCAGTTAGGAATTTTGAAATCAACAGATGCATGCTGCCGAACTCACGATATGTGTCCCGATATAATTAGTGCTTATGGGAAGAAACACGGATTAACTAATTCCGCCTATTATACCAGATTAAGTTGCGACTGCGACGAGAAGTTCCGTCAATGTCTTAAAAAATCGGAAGACATAATGAGTGCCAACTTAGTAGGAACAGGCTATTTCACCATAATAGGAACGAAATGCTTCCGCCTGGATTATCCCATCGTGAAATGCGTAAAAACATCCTGGCCTTTCGGACGCTGTGAAAAGTACCAGCTCGATACGAAAGGTCAGAAAAAGTATCAGTGGTTCGATTTACCTGGATACTATTCTTAA
>Bombus difficillimus 2
ATGCAGGCTCTTGGATTGTCGTGCGTTTTCGCTCTCTGGCTCTCTACCCACGTCTCTGTTCACGCACATCAGCCGATTATGTTCAGAAATCCAGATCCATTTTCTGATACTGAAATTGAGGACGGGCTGTCGGAGAGATGGTTGTTACGAACATTATGGTGCGGCATGGGTAATATAGCAAGTGGACCGAATCAGTTAGGACATTTGAAATCAACAGATGCATGCTGCCGAACTCACGATATGTGTCCCGATATAATTGAGGCTTATAAGACGAAACACGGATTAACTAATTCCGCCTATTATACCAGGTTAAGTTGCGACTGCGACGAAAAGTTCCGTCAATGTCTTAAAAAATCGAAAGACCCAATAAGTGCTAAGTTAGTAGGATCAGGCTACTTCACCGTGTTAGGAACGAAATGCTTCCGAATGGATTATCCTATCGTGGAATGCATAGAAAGATCCTGGCTTTTCGGACGTTGCGAGAAGTATCTGCTCGATACGAAAGCCCCGAAAAAGTATCAGTGGTTCGATTTACATACATACTAA
>Bombus hortorum 2
ATGCAGTTCCTTGGATTGTCATGCGTTTTCGCTCTCTGGCTCTCTTCCCACGTCTCTGTTCACGCACATCAGCCTGTGATCTTCAGAAATGCCGATCCATTTTCTGATATTGAAATTGAGGACGGACTGTCGGAGAGATGGTTTCCTTATACATTATGGTGCGGCATGGGTAATATATCAAGTGGACCGGATCAGTTAGGAATTTTGAAATCAACAGATGCATGCTGCCGAACTCACGATATGTGTCCCGATATAATTAATGCTTATGAGAAGAAACACGGATTAACTAATACCGCCTATTATACCAGATTAAGTTGCGACTGCGACGAGAAGTTCCGTCGATGTCTTAAAAAATCGAAAGACAAAATGAGTGCCAACTTAGTAGGAGCAGGCTATTTCACCATAATAGGAACGAAATGCTTCCGCCTGGATTATCCCATCGTGAAATGCGTAGAAACATCCTGGCCTTTCGGACGTTGTCAAAAGTACCAGCTCGATACGAAAGGTCAGAAAAAGTATCAGTGGTTCGATTTACCTGGATACTATTCTTAA
>Bombus huntii 2
ATGCAGGTCCTTGGATTGTCATGCGTTTTCGCTCTCTGGCTCTCTTCCCACGTCTCTGTTCGCGCACTTCAGCCTATTATGTTCAGAAATCCCGATCCATTTTCTGCCACTGAAATTAAGGACGGACTGTCGGAGAGATGGTTTCCTTTATTTCCTTCCCGCAGATACATTAATATAGCAAGTGGACCGAATCAGTTAGGACGTTTAAAATCAACAGATGCATGTTGCCGAACTCACGACATGTGTCCCGATGTAATTGAGGCTTATAAGAAGAAACACGGATTGACTAATCCTGCCTTTTATTCCAGGTTAAGTTGCGACTGCGACGAAAAGTTTCGTCAATGTCTTAAAAAATCGAAAGACGAAATAAGTGCCAACTTAGTAGGATTCGCCTATTTCACTCTATTAAGAACGCAATGCTTCCGAGTGGATTATCCTATCGTGGACTGCATAGAAAGATCCTGGTTTTTGAAACGTTGCAAGAAGTACCGGTTCGATACGAAAGGCCAGAAGAAGTATCAGTGGTTCGATTTACTTGAATACTAA
>Bombus impatiens 2
ATGCGGGTCCTTGGATTGTCATGCGTTTTCGCTCTCTGGCTCTCTTCCCACGTCTCTGTTCGCGCACTTCAGCCTATTATGTTCAGAAATCCCGTTCCATTTTCTGCTACTGAAATTAAGGACGGACTGTCGGAGAGATGGATTCCTTATACATTATGGTGCGGCATAGGTAATATAGCAAGTGGACCGAATCAGTTAGGACGATTAAAATCAACGGATGCATGTTGCCGAACTCACGATATGTGTCCCGATGTAATTGAGGCTTATAAGAAGAAACACGGATTGACTAATCCCGCCTTTTATTCCAGGTTAAGTTGCGACTGCGACGAAAAGTTTCGTCAATGTCTTAAAAAATCGACAGACGAAATAAGTGCCAACTTAGTAGGATTCGGATATTTCACCCTATTAAGAACGCAATGCTTCCGAGTGGATTATCCTATCGTGGACTGCATAGAAAGATCCTGGTTTTTGAGACGTTGTAAGAAGTACCGGTTCGATACGAAAGGCCAGAAGAAGTATCAGTGGTTCGATTTACTTGAATACTGA
>Bombus pratorum 2
ATGCAGGCCCTTGGATTGTCATGCGTTTTCGCTCTCTGGCTCTCTTCTCACGTCTCTGTTCGCGCACATCAGCCTATTATGTTCAGAAGTCCCGATCCATTTTCTGCTACTGAAATTAAGGACGGACTGTCGGACAGATGGATTCCTTATACATATTGGTGCGGCATAGGTAATATAGCAAGTGGACCGGATAAGTTAGGACCTTTGAAATCAACAGATGCGTGTTGCCGAACTCACGATATGTGTCCCGATGTAATTGAGGCTTATAAGAAGAAACACGGATTGACTAATCCCGCCTTTTATTCCAGGTTAAGCTGCGACTGCGACGAAAAGTTCCGTCAATGTCTTAAAAAATCGAAAGACAAAATAAGCGCCAAGTTAGTAGGACTCGGCTATTTCACCGTATTAAGAACGCAATGCTTCCGAATGGATTATCCTATCGTGGACTGCATAGAAAGATCCTGGTTTTTGAGACGTTGTTTGAAGTACCAGTTCGATACGAAAGGTCAGAAGAAGTATCAGTGGTTCGATTTACTTGAATACTAA
>Bombus soroeensis 2
ATGCAGGTCCTGGGATTGTCATGCGTTTTCGCTCTCTGGCTCTCTTCCCACGTCTCTGTTCACGCACTTCAGCCTATCGTGTTCAGAAATGCCGATCCATTTTCTGATACTAAAATTGCGCGCGGACTGTGGGATGCATGGCTTCCTAGAACATTATGGTGCGGCATGGGTAATATAGCAAGTGGACCGGATCAATTAGGACTTTTGAAATCAACAGATGCATGCTGCCGAACTCACGATATGTGTCCCGATATAATTGAGGCTTATAAGACGAAACACGGATTAACTAATTCCGCCCAATACACCAGGTTAAATTGCGACTGCGACGAAAAGTTTCGTCAATGTCTTCAAAAATCGACAGACAAAATAAGTGCCCAGATGGTAGGAATGGGATATTTCACCTTCTTAAGAACGAAATGCTTCCGAATGGATTATCCTATCGTGGACTGCATAAAAAGATCCTGGTTTTTCGGACGTTGTAAGAAGTACAAGTTCGATAAGAAAGGTCAGAAAAAGTATCAGTGGTTCGATTTACTTGAATACAATCCTTAA
>Drosophila ananassae
ATGAGGTGCATTCACGGAGCTCTTCTTTTGAGCCTGCTGGCCACCGCTTGGGCCTTCGCTGATGAGGCCATCTTCGAGGAGGAGGACATATACAATCAGGCCCTGCCACCAGTGCCGCATACGGGAATCACAGTGCCCGGAACAAAGTGGTGCGGTCCAGGAAACACTGCCTCAAACTTTGAGGATCTGGGCAGGGAACGGGAGACGGACAAGTGCTGCCGGGCTCATGATCATTGCGATGAAATAATAGAATCTCATAATGCCCTCCACGGGTTGCCCACCAATACAGATTGGTTCCCCATCTTGAAGTGTACCTGCGAGCAAGAGTTCATCAACTGCCTGCAGGCGGTTAACACCGTGACCTCCAATACGTTGGGCCGCATCTACTACGGAACCAGGAGCAAGTGCTTCGCTATGGGCTATCCCACCAATGGATGCAAGCAGTACCAGGCGGGAACAATCCGCACCCGCTGCATCCTGTATCATGTGGAGAAGTCAAAGCCCAAAATCTGGCAGTTCTACGACATGCCCTTCTATTCGCTCCACAAGACAAAGGCGTGA
>Drosophila biarmipes
ATGTGGCTGCTGCGCGGAGCTTTCTTTTGTGGTCTTCTGACCACTGCATGGGCCTTTGGAGATGAAGCAATCTTCGAGGAAGAGGACATCTACAACCAGGCGCTGCCACCTGTTCCCCACACCGGCATCACGGTGCCCGGAACCAAGTGGTGCGGACCGGGCAACACGGCGGCCAACTTCGAGGATTTGGGCCGGGAGCGAGAGACGGACAAGTGCTGTCGGGCTCACGACCATTGCGACGAGATCATCGAGTCCCATTCTGCACTCCACGGACTGCCGGCCAACACGGACTGGTTTCCCATCCTCAAGTGCACCTGCGAGCAGCAGTTTATCAACTGTCTGCAGGCGGTGAACAGCCTCACCTCCAACACACTGGGTCGGATCTACTATGGCAGCCGGAGCAAGTGCTTCGCCAACGGATATCCCACCACCGAGTGCAAGCAGTACCAGGAGGGCACGTTCCGAAAGCGTTGCATCCGCTATCAGGTGGACAAGAGCAAGGCCAAGATTTGGCAGTTCTACGACATGCCGTTCTTCACGCTCCCGGCGACGAAAGGCTGA
>Drosophila birchii
ATGTGGGTGCTGCGCATAGCTATTGTTTGTGGTATTCTGACCGCCGTGTTGGCCTTTGGCGACGAGGCCATCTTCGAGGATGAGGACATATACAATCAGGCACTGCCTCCAGTTCCTCACACCGGCATCACGTTACCGGGAACCAAATGGTGCGGGCCGGGTAACACGGCAGCCAACTCTGATGATCTGGGCATGGAACGGGAGACGGACAAGTGTTGTCGGGCGCACGACCACTGCGATGAAATAATCGAGTCACACGGTCAACTCCATGGACTGCCCATTAATACAGATTGGTTTCCCATTCTTAAATGCACCTGCGAGCAGGCTTTCATCAATTGTCTCCAAGCGGTAAACACCTTGGCCTCCAACACGCTAGGTAGGATCTATTACGGCAGCCGGAGCAGGTGCTTTGCCAACGGCTATCCTACTTTGGGATGCAAGCAGTACCAAGAGGGCACGTTTCGAAAACGTTGCATCCGTTACCAGGTGGATAAGAGCAAGGCCAAGGTCTGGCAGTTCTACGACATGCCCTTCTTCACGATCCAGGCAACAAGAGGATGA
>Drosophila bunnanda
ATGTGGGTGCTGCGCATAGCTTTTGTCTGTGGGATTCTGACAACCGTACTAGCCTTTGGCGACGAGGCTATCTTTGAGGATGAGGACATATACAATCAGGCGCTGCCTCCAGTCCCTCATACCGGCATCACATTGCCCGGAACCAAATGGTGCGGGCCGGGCAATACGGCAGCCAACTATGAGGATCTGGGCAGAGAGCGGGAGACGGACAAGTGTTGTCGGGAGCACGACCACTGCGATGAAATCATCGAGTCTCACGGTCAGCTCCATGGACTGCCTATTAATACAGATTGGTTTCCCATCCTTAAGTGCACCTGCGAGCAGGCTTTCATCAATTGTCTGCAAGCGGTGAACACCATGGCCTCCAACACGCTGGGTAGGATCTATtacggcagcaggagcaagtGCTTCGCCAACGGCTATCCTACTTTGGGATGTAAGCAGTACCAAGAGGGCACGTTTCGCAAACGTTGCATCCGTTACCAGGTTGATAAGAACAAGGCCAAGGTCTGGCAATTCTACGATATGCCCTTCTTCACGATCCAGGCAACAAAAGGATGA
>Drosophila busckii
ATGCGTTGCAAGTACCTGATTTTAATCTGCTGCTACATAAGCAGCGTCTGGGCCTTTAGTGACGAGGCCATATTTGAGGATGAGGACATCTACAATCAAGCGCTGCCGCCAACGCCTCACACAGGCATCACTGCGCCCGGCACAAAGTGGTGCGGACCTGGCAATACTGCAGCCAACTATGATGATTTGGGTCGGGAGCGTGAAACGGATAAATGTTGTAGAGCACACGACCACTGCGAGGAAATCATGGAGTCGCATAAGTCATTGCATGGCTTGCCCAACAATACGGACTGGTTTCCCATATTGAAATGCAGCTGCGAGCAGCAGTTCATCAATTGCCTGCAGGCGGTGAACACAATGACCTCCAATACCTTGGGACGCGTCTACTATGCCACGCGCAGCAAGTGCTTTGCCTTGGGTCATCCCACGacaagctgcaagcaataCCAGGAGGGCACGTTTCGCAAGCGTTGCATACGCTATACGGTGAACAAGTCGACGGCCAAGCTGTGGCAGCTTTATGACATGCCCTTTTATACAACGGGAGTTGCAGCAAGGGTCTGA
>Drosophila elegans
ATGTGGCTCTTGCGCGGCACGTTCGTTTGTGGCCTTGTGGCCTTGGCAAGTTCATTTGGGGACGAGGCCATCTTCGAGGACGAGGACATCTACAACCAGGCGCTGCCCCCAGTGCCGCACACGGGCATCACGGTGCCCGGGACCAAGTGGTGCGGACCGGGCAACACGGCGGCCAACTACGAGGATCTGGGCTGGGAGCGCGAGACGGACAAGTGCTGTCGGGCACACGACCATTGCGACGAGATCATAGAGTCGCATAGTGCCCTCCACGGACTGCCCACCAACATGGACTGGTTTCCCATCCTCAAGTGCAGCTGCGAACAGGAGTTCATCAACTGCCTGCAGGCGGTGAACAGCTTGACCTCCAACACGCTGGGAAGGATCTACTACGGCGGCAGGAGCAGGTGCTTCGCCAACGGCCACCCCACCGCCCAGTGCAAGCAGTACCAGGAGGGCACCTTCCGCAAGCGCTGCATCCGCTATCAGGTGGACAAGTCGAAGGCCAAGGTCTGGCAGTTCTACGACATGCCGTTCTTCACGATCCCCGCCTCGAGTGGCTGA
>Drosophila erecta
ATGTGGCTGCTGCGCGGAGCGTTCGTTTGTGGCCTACTGGCCATGGCTTGGGCCTTTGGAGACGAGGCTATCTTCGAGGACGAGGACATCTACAACCAGGCGCTGCCACCGGTTCCACACACGGGTATTACCGTGCCCGGAACCAAGTGGTGCGGACCGGGCAACACGGCGGTGAACTTCGAGGATCTGGGCCGAGAACGGGAGACGGACAAGTGCTGTCGTGCCCACGACCACTGCGACGAGATTATCGAGTCCCATGGTGCACTCCACGGACTGCCCACCAACACGGACTGGTTTCCCATACTCAAGTGCACCTGCGAGCAGCAGTTCATCAACTGCCTGCAGGCAGTGAACAGCATCACCTCCAATACCCTGGGACGTGTCTACTATGGCAGCAGGAGCAGGTGTTTCGCCAACGGATATCCCACCACCGGGTGCAAGCAGTACCAGGAGGGCACCTTCCGCAAGCGCTGCATCCGCTACCAGGTGGACAAGTCGAGGGCCAAGGTTTGGCAGTTCTACGACATGCCGTTTTTCACAATCCCAGCGTCAGCGGGCTGA
>Drosophila eugracilis
ATGTGGTTGTTGCGCGGGGTGTTTTTTTCTGGCCTAATAGCCATGGTATTGGCCTTCGGAGATGAAGCCATTTTTGAGGATGAGGACATTTATAACCAAGCTCTACCACCAGTTCCCCACACAGGCATTACAGTGCCGGGAACCAAATGGTGTGGACCAGGTAACACGGCGGCCAACTATGAGGATTTGGGCCGCGAACGGGAGACGGACAAATGCTGTCGGGAACACGACCATTGCGACGAGATTATCGAGTCCCATGGTGCACTTCATGGACTCCCCACAAACACGGACTGGTTTCCAATCCTTAAGTGCACTTGCGAGCAGAAGTTTATCAACTGCCTGCAGGCCGTGAACAGCATCACCTCAAAAACTTTGGGACGGATCTACTACGGCAGCAGGAGCAAGTGTTTTGCCAACGGATATCCTACATCCGGATGCAAGCAGTACCAGGAAGGTACCTTTCGCAAGCGCTGCATTCGCTATCAGGTGGACAAGACTAAGGCCAAGATTTGGCAGTTTTACGACATGCCGTTCTTCACGATTCCAACAACGACGGGCTGA
>Drosophila ficusphila
ATGTGGTTGTTGCGTGTTGTGCTTGCATGTCTCCCTCTTTCGGTGGCATGGGCCTTTGGCGACGAAGCTATTTTTGAGGATGAGGACATCTATAACCAGGCGCTGCCTCCAGTCCCGCATACGGGCATCACGGTGCCCGGAACTAATTGGTGCGGTCCGGGCAACACGGCAGCCAACTACGAAGATCTTGGCCGGGAGCGTGAGACTGACAAGTGCTGTAGGGCCCATGACCATTGCGACGAGATCATCGAGTCCCACGGTGCGCTTCACGGATTGCCCACCAACACGGACTGGTTTCCAATCCTCAAGTGCACCTGCGAACAGGAGTTCATTAACTGCCTTCAGGCGGTGAACAGCATTACTTCCAAAACCCTTGGCCGGATTTACTATGGTAGCAGGAGCAGGTGCTTCGCCAACGGATATCCCACCACCGGATGCAAGCAGTACCAGGAGGGCACCTTCCGCAAGCGCTGCATCCGTTATCAGGTGGACAAGTCCAACGCCAAGATTTGGCAGTTCTACGACATGCCATTTTTTACGATTCCAGCGAGAAGTGGATGA
>Drosophila hydei
ATGAGAGCAGTGaattggctgttgttgttatccttTATTGGTGGTTCGCTCGCATTTGGCGACGAGGCCATATTCGAGGACGAAGACATTTACAACCAGGCGCTGCCTCCTGTGGAGCACACAGGGCTCACGGTGCCCGGCACCAAGTGGTGTGGACCTGGCAATACGGCAGCCAACTACGATGATCTGGGTCGAGAGCGCGAGACGGACAAGTGCTGTCGTGAACACGACCATTGCGACGATATCATGGAAGCGCACAGCTCCATTCACGGCCTGCCCAACAACACGGACTGGTTCCCCATCTTGAAGTGCAGCTGCGAGCAGAAGTTCATCAATTGCCTGCAGGCCGTCAACACGTTGACATCGAACACTATGGGTCGCGTCTACTATGCAACGCGACACAGATGCTTCGCACAGGGCTATCCGACAACCGGTTGCAAGGAGTATCAGCTGGGCGCCATACGCAGGCGCTGCATTCGGTATACGGTGAACAAGCGAGCAGCCAGACTATGGCAGTTCTACGATATGCCATTTTATACAATCGCCACGGCAGCGAAGCCTTGA
>Drosophila immigrans
ATGACGCTGATTTATTTGACGCTACTGTGCTCGTTGATTGGCGCAACATGGACTTTTAGTGATGAGGCCATTTTCGAGGAGGAGGACATTTACAATCAGGCATTGCCGCCTGTGCCACACACAGGCATCACAATGCCGGGCACGAAGTGGTGTGGCCCAGGCAACACTGCAGCCAACTACGAGGACCTGGGACGTGAGCAAGAGACGGATAGATGCTGTCGTGCCCACGATCATTGTGATGAAATTATGGAGTCGCATGGTTCACTGCACGGACTGCCCAACAACACGGACTGGTTTCCCATTCTCAAATGCAGCTGCGAGCAGCAGTTCATCAATTGCCTGCAGGCTGTTAACACAATGACTTCCAACACTTTGGGTCGTATCTACTACGGAACGCGCAGCAAATGCTTTGCCCTCGGCTACCCCACCACCGGATGCAAGCGGTACCATGAGAGAACTTTCCGCAAGCGCTGCGTTCGTTACACTGTGAATAAGCAGGCGCCCAAGCTGTGGCAGTTCTATGATATGCCATTTTACACATATGCTGAGGCGCTTTTAAACAAATCATGA
>Drosophila ironensis
ATGTGGCGCCTACTCGGAGCGTTTGTTTGCTGCCTGTTGGCCACCGCTTGGGCCTTTGGCGACGAGGCCATCTTCGAGGACGAGGATATATACAACCAGGCCCTGCCGCCGGTGCCCCAGTCGGGCCTCACCGTGCCCGGGACCAAGTGGTGCGGTCCGGGCAACACGGCGGCCAATTTCGAGGATCTGGGCTGGGAGAGGGATACGGACAAGTGTTGTCGGGCGCACGATCATTGCGACGATATAATCGAGTCGCACGGGTCGCTCCACGGCCTGCCCACCAACACGGACTGGTTTCCCATCCTGAAGTGCACGTGCGAACAGGAGTTCATCAACTGCCTGCAGTCTGTAAACACCTTGGCGTCCAACACGCTGGGCCGCATCTACTACGGCTCGCGGGGCAGGTGCTTTGCCAATGGACATCCCACCACCGGATGCAAGCAGTACCAGGAGGGGACCTTCCGCAAGCGCTGCATCCGCTATCAGGTGGACAAGGCCAGGACCAAGGTCTGGCAGTTCTACGACATGCCCTTCTACACGGTCCCTACGGCGAAGTCGAAAGCGTGA
>Drosophila jambulina
ATGTGGCTGCTGCGCTTAGCTCTTATCTGTGGCATTCTGGCTACCGTGTTGGCCTTTGGCGACGAGGCCATCTTCGAGGATGAGGATATATACAATCAGGCGCTGCCTCCAGTCCCCCACACCGGCATCACGTTACCTGGGACCAAATGGTGCGGGCCGGGCAACACGGCAGCCAACTATGAGGACCTGGGCAGGGAGCGGGAGACGGACAAGTGTTGTCGGGAGCACGACCACTGCGATGAAATCATCGAGTCACACGGTCAGCTCCATGGACTGCCTATTAATACAGATTGGTTTCCCATCCTTAAGTGCACCTGCGAGCAGGCTTTCATCAATTGTCTGCAAGCTGTAAACACCATGGCCTCCAACACGCTGGGTAGGATCTATTACGGCAGCAGAAGCAAGTGCTTCGCCAACGGCTATCCTACCTTGGGATGCAAGCAATACCAAGAGGGCACGTTTCGCAAACGCTGCGTTCGTTACCAGGTGGATAAGAGCAAGGCCAAGGTCTGGCAGTTCTACGACATGCCCTTCTTTACGATCCAGGCGACAAAAGGCTGA
>Drosophila kikkawai
ATGTGGCTGCTCCGCGTAGGCTTTCTCTGTGGCATTCTGACCACCGTATTGGCCTTTGGCGATGAGGCCATCTTCGAGGACGAGGATATATACAATCAGGCGCTGCCTCCAGTCCCCCACACCGGCATCACGGTACCAGGGACCAAATGGTGCGGGCCGGGCAACACGGCAGCCAACTATGAGGATCTGGGCAGGGAGCGGGAGACGGACAAGTGTTGTCGGGCGCATGACCACTGCGATGAAATAATCGAGTCGCATGGCCAGCTCCATGGACTACCTACTAACACAGATTGGTTTCCCATCCTTAAGTGCACCTGCGAGCAGGCGTTCATCAATTGTCTTCAAGCGGTGAACAGCATGACCTCCAACACCCTAGGTAGGATCTATTACGGCAGCAGGAGGAGGTGCTTCGCCAACGGATATCCTACAGTGGGATGTAAGCAGTACCAAGAGGGCACGTTTCGTAAGCGTTGCATCCGTTACCAGGTGGACAAGAGCAAGGCCAAAGTTTGGCAGTTCTACGACATGCCCTTCTTCACGATGCAGGCGACCAAAGGCTGA
>Drosophila lowei
ATGTGGCTGTTGCAGGGGCTATTTATTTGCTGTGTACTGACCACCACTTGGGCCTTTGCGGATGAGGCCATCTTCGAGGACGAGGACATTTACAACCAGGCGCTGCCGCCAGTGCCACACATGGGAATTACGGCTCCAGGCACCAAATGGTGCGGGCCAGGCAACACGGCTGCCAACTTCGATGACCTGGGCAGAGAGCGGGAGACGGACAAGTGCTGTAGAGCCCACGACCACTGTGAGGAGATAATCGAGTCGCACAGTACGCTGCACGGACTTCCCACCAACACGGATTGGTTTCCTATCCTCAAGTGTACCTGCGAGCAAGAGTTTATCAACTGCCTTCAGGCGGTCAACAGTCTCACCTCCAACACTTTGGGCCGAATCTACTATGGCAGCCGGAGAAATTGCTTCGCCAAAGGATATCCCAAAACAGGCTGCAAACAGTACCAGGAAGGCACGTTCCGCAAGCGCTGTATACGCTATAACGTTGACAAGGCCTCGGCAAAGATCTGGCAGTTCTATGACATGCCATTTTACACAATCCAACACACAAAAGCCTGA
>Drosophila mercatorum
ATGAGCGCATTCAATTGCCTAATCCTATTGTCCTTTATTGCTGGCTCTTGGGCCTTTGGCGACGAGGCCATCTTCGAAGACGAGGACATCTACAATCAGGCCTTGCCGCCGGTGGAGCACACGGGCCTCACGGTGCCCGGCACCAAGTGGTGCGGACCTGGCAACACGGCAGCCAACTACGACGATCTGGGCCGGGAGCGTGAGACGGACAAGTGCTGTCGTGAGCACGATCACTGCGAGGACATCATGGAGGCACACACATCTATACACGGCCTGCCCAACAACACCGACTGGTTCCCCATTCTGAAGTGCAGCTGCGAGCAGAAGTTCATCAACTGCCTGCAGGCGGTCAACACCTTGACCTCGAACACCATGGGACGCGTCTACTATGCGACGCGGCACAGATGCTTCGCCGAGGGTTATCCCACGACCGGCTGCAAGGAGTACCAGCTGGGCGCCATACGCAAGCGCTGCATACGCTACACGGTGAACAAGCGGGCAGCCCGCCTTTGGCAGTTCTACGATATGCCATTCTATACAATCGCCAAACCTTGA
>Drosophila miranda 1
ATGTGGCTGTTGCAGGGGCTATTTATTTGCTGTGTACTGGCCACCACTTGGGCCTTTGCGGATGAGGCCATCTTCGAGGACGAGGACATTTACAACCAGGCGCTGCCGCCAGTGCCACACACGGGAATTACGGCTCCAGGCACCAAATGGTGCGGGCCAGGCAACACGGCTGCCAACTTCGATGACCTGGGCAGAGAGCGGGAGACGGACAAGTGCTGTAGGACCCACGACCACTGTGAGGAGATAATCGAGTCGCACAGCACACTGCACGGACTTCCCACCAACACGGATTGGTTTCCTATCCTCAAGTGTACCTGCGAGCAAGAGTTTATCAACTGCCTTCAGGCGGTCAACAGTCTCACCTCCAACACATTGGGCCGAATCTACTATGGCAGCCGGAGAAATTGCTTCGCCAAAGGATATCCCAAAACCGGCTGCAAACAATACCAGGAAGGCACGTTCCGCAAGCGCTGTATACGCTATAATGTTGACAAGGCCTCGGCAAAGATCTGGCAGTTCTATGACATGCCATTTTACACAATCCAACACACGAAAGCCTGA
>Drosophila miranda 2
ATGTGGCTGACCACCACTTGGGCCTTTGCGGATGAGGCCATCTTCGAGGACGAGGACATTTACAACCAGGCGCTGCCGCCAGTGCCACACACGGGAATTACGGCTCCAGGCACCAACTGGTGCGGGCCAGGCAACACGGCTGCCAACTTCGATGACCTGGAAAGAGAGCGGGAGACGGACAAGTGCTGTAGGGCCCACGACCATTGTGAGGAGATAATCGAGTCGCACAGCAAACTGCACGGACTTCCCACCAACACGAATTGGCCGCCGTACCTCAAGTGTACCTGCGAGCAAGAGTTTATCAACTGCCTTCAGGCGGTCAACAGTCTCACCTCCAACACATTGGGCCGAATCTACTATGGCAGCCGGAGAAATTGCTTCGCCAAAGGATATCCCAAAACCAGCTGCAAACAGTACCAGGAAGGCACGTTTCGCAAGCGCTGTATACGATATAACGTTGACAAGGCCTCGGCAAAGATCTGGCAGTTCTATGACATGCCATTACACATTACACAATCCAACACACAAAAGCCTGACCTGTCCTGA
>Drosophila mojavensis
ATGAGAGCAGAAGTTTTCTTACTATTATTAGCCTTTATTGGCGGCTCACTTGCATTTGGCGACGAGGCCATATTCGAAGACGAAGACATTTACAATCAGGCATTGCCTCCTGTGAACCACACAGGGCTCACGGTGCCCGGCACCAAGTGGTGTGGACCTGGCAATACGGCAGCCAACTACGATGATCTGGGCCGGGAGCGTGATACGGACAAGTGTTGCCGGGAGCACGATCATTGCGATGATATCATGGAGCCGCACAGCTCGATTCACGGTCTGCCCAGCAACACGGACTGGTTTCCCATCTTGAAGTGTAGCTGCGAGCAAAAGTTCATCAACTGCTTGCAGGCCGTCAACACGTTGACATCGAACACCATGGGTCGCGTCTACTATGCAACACGGCACAGATGCTTTGCACAGGGCTATCCCACCACCGGATGCAAGGAGTATCAGCTGGGCGCCGTACGCAGGCGCTGCATTCGGTACACGGTGAACAAGCGGGCAGCCAAACTCTGGCAGTTCTACGATATGCCATTCTATACAATCGCCAAACCCTGA
>Drosophila navojoa
ATGAGAGCAGCAAGTTTCTTCCTATTATTATCCTTTATTGGCGGCTCACTCGCATTTGGCGACGAGGCCATTTTCGAAGACGAAGACATTTACAATCAGGCGTTGCCTCCTGTGAACCATACGGGGCTCACGGTGCCTGGTACCAAGTGGTGTGGACCTGGCAATACGGCAGCCAACTACAATGATCTGGGACGGGAGCGTGATACGGACAAGTGTTGCCGGGAGCACGATCATTGCGATGATATCATGGAGCCGCACAGCTCCATTCACGGTCTGCCCGCCAACACGGACTGGTTTCCCATCTTGAAGTGCAGCTGCGAGCAGAAGTTCATCAACTGCCTGCAGGCCGTCAACACGTTGACATCGAACACCATGGGTCGCGTCTACTATGCGACACGGCACAGGTGCTTTGCAGAGGGCTATCCCACAACCGGATGCAAGGAATATCAGCTGGGCGCCGTACGCAGGCGCTGCATTCGGTACACGGTGAACAAGCGGGCAGCCAAGCTCTGGCAGTTCTACGATATGCCATTCTATACAATCCCCAAACCTTGA
>Drosophila pseudoananassae
ATGAGTTTCTTACACGGAGCTCTTCTTGTAAGCCTGCTGGCTACCGTTTGGGCCTTTGCGGATGAAGCCATCTTCGAGGAAGAGGATATATATAACCAAGCACTGCCGCCGGTACCGCATACGGGAATCACAGTGCCCGGAACCAAGTGGTGTGGACCAGGAAACACTGCCTCCAATTTCGAGGATCTGGGTAGGGAACGGGAGACGGATAAGTGCTGTCGAGCCCACGATCATTGCGAGGAGATTATAGAATCTCATAGTGCGCTCCACGGCTTGCCAACTAATACAGATTGGTTTCCAATCCTCAAGTGCACGTGTGAGCAGGAGTTTATAAACTGCCTGCAGGCGGTTAACACCATTACCTCCAATACTTTGGGCCGCATCTACTATGGGACCAGGAGCAAGTGCTTTGCTTTGGGCTATCCCACCAACGGATGCAAGCAGTATCAGACAGGAACGCTCCGCAGCCGCTGCATCCTGTATCATGTGGAAAAGTCAAAGCCCAAAATCTGGCAGTTCTACGACATGCCCTTTTATACTCTCCACAAGACAAAGGCGTGA
>Drosophila pseudoobscura
ATGTGGCTGTTGCAGGGGCTATTTATTTGCTGTGTACTGGCCACCACCTGGGCCTTTGCGGATGAGGCCATCTTCGAGGACGAGGACATTTACAACCAGGCGCTGCCGCCAGTGCCACACACGGGAATTACGGCTCCAGGCACCAAATGGTGCGGGCCAGGCAACACCGCTGCCAACTTCGATGACCTGGGCAGAGAGCGGGAGACGGACAAGTGCTGTAGGTCCCACGACCACTGTGAGGAGATAATCGAGTCGCACAGCACACTGCACGGACTTCCCACCAACACGGATTGGTTTCCTATTCTCAAGTGTACCTGCGAGCAAGAGTTTATCAACTGCCTTCAGGCGGTCAACAGTCTCACCTCCAACACATTGGGCCGAATCTACTATGGCAGCCGGAGAAATTGCTTCGCCAAGGGATATCCCAAAACCGGCTGCAAACAATACCAGGAAGGCACGTTCCGCAAGCGCTGTATACGCTATAACGTTGACAAGGCCTCGGCAAAGATCTGGCAGTTCTATGACATGCCATTTTACACAATCCATCACACGAAAGCCTGA
>Drosophila pseudotakahashii
ATGTGGCTGCTGCGCGTAACGTTTGTTTGTGGACTTCTGGCCATGGCCTGGGGCTTTGGAGATGAGGCAATTTTCGAGGACGAGGACATATATAACCAGGCGCTGCCACCAGTTCCCCACACGGGCATCACGGTGCCCGGAACCAAGTGGTGCGGACCAGGCAACACGGCGGCAAACTTTGAGGATCTTGGAAGGGAGCGCGAGACCGACAAGTGCTGTCGAGCTCACGACCATTGCGACGATATTATCGAGACCCATGCTGCACTCCACGGACTGCCGGCCAATATGGACTGGTTTCCCATCCTGAAGTGCACCTGCGAGCAGCAGTTTATCAACTGCCTGCAGGCGGTGAACAGCTTCACCTCCAACACACTGGGCCGGATATACTATGGCAGCAGGAGCAGGTGCTTCGCCAACGGATATCCCACCACCGGATGCAAGCAGTACCAGGAGGGAACCTTCCGAAAGCGCTGCATCCGCTATCAGGTGGACAAGACCAAGGCCAAGACTTGGCAGTTCTACGACATGCCGTTCTTCACGCTCCCAGCGAAGACAGGCTGA
>Drosophila rubida
ATGACGTTAATTTACTTAACTTTTCTGTGTTCGTTCATTGCCGCCACATGCGCATTTGGTGATGAGGCCATTTTCGAGGAGGAGGATATTTATAATCAGGCATTGCCGCCTGTGCCTCACAAAGGCATCACAGTGCCTGGCACAAAGTGGTGTGGCCCAGGGAACACAGCAGACAATTTCGAGGACCTGGGGCATGAGCGGGATACGGACAAATGCTGTCGAGCCCACGATCATTGCGAGGAGATAATAGAGCCGCATGACTCGCTGCATGGACTGCCCATCAACACGGACTGGTTTCCCATTCTCAAATGCAGCTGTGAGCAGCAGTTCATCAATTGCCTGCAGGCTGTCAACACAATGACTTCCAATACGTTGGGTCGCATCTACTATGGAACACGCAAGCAATGCTTTGCCCTTGGCTACCCGACCACCGGATGCAAGCAGTACCATGAGGGAACTTTTCGCAAGCGTTGCGTTCGTTACACTGTGAACAAACGTGCGGCCAAATTATGGCAGTTCTATGATATGCCATTTTACACAAATGCTGCCGCGCTATTAAAAAAAGCCTGA
>Drosophila setifemur
ATGTGGTGTATACGCACAGCGTTCGTCTACGCCTTACTCACTACAGCTTCTGCCTTTAACGAAGATGCCATATTCGAGGACGAGGATATTTACAACCAGGCGCTGCCACCAGTGCCACAAACGGGCATCACGGTACCCGGAACTAAGTGGTGTGGACCAGGCAACACGGCAGACAATGTCGAGGATCTTGGCAGGGACCGGGAAACGGATAAGTGCTGCCGGGCACATGACCATTGCGACGAGATAATCGAGTCGCACGGTTCGCTGCACGGAATGCCTACCAACACAGACTGGTTTCCAATTCTTAAGTGCACCTGCGAGCAGCAGTTCATTAACTGCCTGCAGGAGGTGAATAGCATGACGTCTAATATGTTGGGTCGCATATACTACGGCACCAGAAGTAGGTGCTTTGCCAACGGCTATCCAATTTTGGGATGCAAGCAGTATCAGGGAGGCACGTTTCGCAGGCGCTGCATCCGCTATCAGATGAACAAGGCCAAGGCCAAGACCTGGCAGTTCTACGACATGCCCTTTTATACGATTTCTACGAAAGGTGCCTGA
>Drosophila sulfurigaster
ATGACGCCGATTTACTTGATGCTATTGTGTTCGTTCATTGGAGCAACATGGGCATTTGGCGATGAGGCCATCTTCGAGGATGAGGACATTTATAATCAGGCATTGCCGCCTGTGCCGCACACAGGCATTACTGTGCCTGGCACAAAGTGGTGTGGCCCAGGAAATACGGCAGCCAACTACGAGGACCTGGGACGTGAGAGGGAAACTGATAGATGTTGTCGTGCCCACGACCATTGCGAGGAGATAATGGAGTCACATGGCTCGCTGCATGGACTGCCCAACAACACGGATTGGTTTCCCATTCTCAAGTGCAACTGCGAGCAGCAGTTCATCAATTGCCTGCAGGCTGTTAACACCATGACTTCCAATACTTTGGGTCGCATCTACTATGGAACGCGCAGCAAATGCTTTGCTCTGGGCTTCCCCACCACCGGATGCAAGCAGTACCAGGAGGGAACTTTCCGTAAGCGCTGTGTTCGTTACACTGTCAACAAGCAGGCGGCCAAACTGTGGCAGTTCTATGATATGCCATTTTACACAAATGCTGCAACACTATTAAACAAATCCTGA
>Drosophila virilis
ATGCGAGCAGTGCATTTGCTGCTGTTCTTCTCCTTAATTGGAGCCGCATTTGCGTTTGGAGACGAAGCCATTTTTGAGGATGAAGACATTTACAATCAGGCGCTGCCTCCGGTCGCGCACACAGGCATTACAGCGCCCGGCACCAAGTGGTGTGGACCGGGTAATACGGCGGCCAACTACGATGATCTGGGCCGGGAGCGTGAAACGGATAAATGTTGTCGGGCTCATGATCACTGCGAGGAGATTATCGAATCGCACAGCTCGCTTCATGGCCTACCCAACAACACCGATTGGTTTCCCATACTAAAGTGCAGCTGTGAACAGCAGTTCATTAACTGCCTGCAGGCCGTAAACAGCATGACATCGAACACCTTGGGTCGCATCTACTATACTACGCGGAGCAGGTGTTTCGCCCAAGGCTACCCCACCACCGGATGCAAGGAGTACCAGCTGGGCACAATACGCAGGCGATGCATTCGGTATACTGTGAACAAGAGAGCGGCCAAGCTGTGGCAATTCTACGACATGCCATTCTATTCGATTGCGGCAACAAATAAATCTTGA
>Drosophila willistoni
ATGTGGCTATTGCGTTGCTTTGTTATTACCACCGCTTTCGTTTGGGCTTTTGCTTCAGGCTTTGGCGATGATGCTATCTTTGAGGATGAGGACATTTACAATCAGGCTCTGCCGCCAGTCCCTCACACGGGAATCACTGCTCCTGGCACCAAATGGTGTGGTCCCGGCAATACAGCAGCCAATTATGATGATTTGGGCACTGAAAGTGGCACGGATAGATGTTGTCGTGCTCACGATCATTGCGATGAGATTATGGAATCACGAAGCTCCTTACATGGCCTGCCAACCAATACGGATTGGTTTCCCATACTGAAATGCACGTGCGAGCAGGAGTTTATCAATTGCCTGCAGGCTGTGGATACTCTGACATCGAATACTCTGGGTCGCATTTATTATGGAACTAGGAGTAAATGCTTTGCCCAAGGTTATCCCACCACAGGATGTAAGGAATATCAGAATGGAACCTTGCGCAAACGTTGTATACGCTATAATGTGAATAAATCCTTGGCCAAGATTTGGCAATTCTATGATATGCCATTCTATAGCAAACAGGCAATGAAGGGATGA
